# Supplementary material for: Sideritis scardica Griseb. Essential Oil as Potential Antimicrobial Agents—A Study of Their Composition and Activity
Source: Molecules. 2026 May 2;31(9):1515. doi: 10.3390/molecules31091515 (PMC13164679; doi:10.3390/molecules31091515)
Supplement: Supplementary file 1 [file molecules-31-01515-s001.zip]

Archive with 1 entries (1 files):
- molecules-4264130-supplementary.pdf
